# Supplementary material for: IL-10 Gene Polymorphisms and IL-10 Serum Levels in Patients with Multiple Sclerosis in Lithuania
Source: Brain Sci. 2022 Jun 18;12(6):800. doi: 10.3390/brainsci12060800 (PMC9221209; doi:10.3390/brainsci12060800)
Supplement: Supplementary file 1 [file brainsci-12-00800-s001.zip]

Archive with 1 entries (1 files):
- brainsci-1742965-supplementary.pdf
